# Supplementary material for: The Impact of Telepresence Robots on Family Caregivers and Residents in Long-Term Care
Source: Int J Environ Res Public Health. 2025 May 1;22(5):713. doi: 10.3390/ijerph22050713 (PMC12110784; doi:10.3390/ijerph22050713)
Supplement: Supplementary file 1 [file ijerph-22-00713-s001.zip]

Archive with 3 entries (3 files):
- S3 Dataset.xlsx
- Table S1 COREQ checklist.pdf
- Table S2 GRAMMS checklist.pdf
