# Supplementary material for: The Impact of Telepresence Robots on Family Caregivers and Residents in Long-Term Care
Source: Int J Environ Res Public Health. 2025 May 1;22(5):713. doi: 10.3390/ijerph22050713 (PMC12110784; doi:10.3390/ijerph22050713)
Supplement: Supplementary file 1 [file ijerph-22-00713-s001.zip › S3 Dataset.xlsx]

## Sheet: families
ID	pseudonym	Burden baseline	1 month	2 month	Family gender	Family Ethinicity	Family age	Residence age	residents' gender	Relationship
1	Catherine	2	1	3	Female	White	71-80	71-	Female	Friend
2	Cecilia	11	8	7	Female	Asian	41-50	71-	Male	Daughter
3	Lily	40	33	25	Female	White	71-80	71-	Male	Wife
4	Mila	40	26	19	Female	Asian	61-70	81-	Female	Daughter
5	Jeffrey	28	21	19	Male	Asian	31-40	61-	Male	Son
6	Chloe	17	16	25	Female	Asian	51-60	81-	Male	Daughter
7	Layla	38	19	20	Female	White	41-50	71-	Male	Daughter
8	Louis	24	17	17	Male	Asian	41-50	71-	Female	Son
9	Nancy	11	7	7	Female	Asian	51-60	81-	Male	Daughter
10	Flora	16	16	14	Female	White	61-70	81-	Male	Daughter
11	Avery	26	12	14	Female	Asian	61-70	81-	Parients	Daughter
12	Candy	14	12	3	Female	White	51-60	81-	Male	Daughter
13	Abigail	8	8	10	Female	Asian	21-30	81-	Female	Granddaughter
14	Ellie	20	22	28	Female	Asian	41-50	81-	Male	Daughter
15	Ella	28	21	15	Female	Asian	61-70	81-	Female	Daughter
16	Shereen	23	23	23	Female	White	61-70	81-	Female	Daughter
17	Oliver	19	19	19	Male	White	51-60	81-	Female	Son

## Sheet: residents
ID	Pseudonym	Loneliness baseline	1 month	2 month	QOL baseline	1 month	2 month	Residence age	residents' gender	residents' Ethinicity
1	Catherine	8	7	7	37	37	37	71-	Female	White
2	Cecilia	15	11	11	29	33	33	71-	Male	Asian
3	Lily	10	9	8	31	32	34	71-	Male	White
4	Emery	14	12	12	23	27	29	81-	Female	Asian
5	Ian	6	9	9	33	36	36	71-	Male	White
6	Jeffrey	14	11	11	19	22	23	61-	Male	Asian
7	Louis	12	9	9	17	21	23	71-	Female	Asian
8	Nancy	10	7	7	41	41	41	81-	Male	Asian
9	Flora	16	16	12	25	25	25	81-	Male	White
10	Thiago	13	13	13	32	32	32	81-	Male	Asian
11	Kennedy	6	6	6	33	33	33	81-	Female	White
12	Candy	10	9	8	29	40	43	81-	Male	White
13	Axel	9	11	12	25	25	25	81-	Male	Asian
14	Winky	15	14	16	28	24	22	81-	Female	Asian
15	Adeline	15	15	10	35	35	44	81-	Female	Asian
16	Shereen	6	6	6	33	33	33	81-	Female	White
17	Paul	8	8	8	43	43	44	81-	Male	Asian
18	Cherry	13	9	12	25	30	23	81-	Female	Asian
